# Supplementary material for: A Computational Study of Heteroatom Analogues of Selenoxide and Selenone syn Eliminations
Source: Molecules. 2024 Oct 17;29(20):4915. doi: 10.3390/molecules29204915 (PMC11510669; doi:10.3390/molecules29204915)
Supplement: Supplementary file 1 [file molecules-29-04915-s001.zip]

Archive with 1 entries (1 files):
- molecules-3159167-supplementary.pdf
